# Supplementary material for: Bortezomib, Bendamustine and Dexamethasone vs Thalidomide, Bendamustine and Dexamethasone in Myeloma patients presenting with renal failure (OPTIMAL): a randomised, multi-centre phase II trial
Source: Blood Cancer J. 2022 Nov 29;12(11):162. doi: 10.1038/s41408-022-00758-7 (PMC9708638; doi:10.1038/s41408-022-00758-7)
Supplement: Supplementary file 2 — Table S1: Toxicity events by treatment for BBD and BTD [file 41408_2022_758_MOESM2_ESM.xlsx]

## Sheet: Sheet1
Table S1: Toxicity events for BBD and BTD
N	Treatment	Ref	TNO	Event description	Start date	Grade	Causality	Expectedness (trial drug)	Outcome	Action taken
1	BBD	1742	3	Lung Infection	2015-12-06	3	Related	Expected	Resolved no sequelae	Temporary stop (all drugs)
2	BBD	1770	5	Bronchial Infection	2016-01-27	3	Unrelated	n/a	Resolved no sequelae	Temporary stop (all drugs)
3	BBD	1785	4	Syncope	2016-02-17	3	Unrelated	n/a	Resolved no sequelae	None
4	BBD	1803	5	Bronchial Infection	2016-03-15	3	Unrelated	n/a	Patient died	Patient died
5	BBD	1825	9	Upper respiratory infection	2016-04-07	3	Unrelated	n/a	Resolved with sequelae	None
6	BBD	1842	12	Diarrhoea	2016-05-01	3	Related	Expected	Resolved no sequelae	None
7	BBD	2171	15	Sepsis	2017-07-17	3	Related	Expected	Resolved with sequelae	All drugs discontinued
				Edema Limbs		1
				Back Pain		2
				Bone Infection		3
				Diarrhea		3
8	BBD	2180	14	Fall	2017-08-17	3	Unrelated	n/a	Resolved no sequelae	None
9	BBD	2268	25	Vomiting	2018-05-27	2	Unrelated	n/a	Resolved no sequelae	Temporary stop (all drugs)
				Flank pain	2018-05-27	2	Unrelated	n/a	Resolved no sequelae	Temporary stop (all drugs)
10	BBD	2273	25	Fall	2018-05-31	3	Unrelated	n/a	Resolved with sequelae	Temporary stop (all drugs)
				Atrial fibrillation	2018-05-31	3	Unrelated	n/a	Resolved with sequelae	Temporary stop (all drugs)
11	BBD	2275	24	Anemia	2018-06-04	3	Unrelated	n/a	Resolved no sequelae	None
12	BBD	2276	25	Anemia	2018-06-13	2	Related	Expected	Resolved with sequelae	Temporary stop (all drugs)
				Upper respiratory infection	2018-06-13	3	Related	Expected	Resolved with sequelae	Temporary stop (all drugs)
				Atrial fibrillation	2018-06-13	3	Related	Expected	Resolved with sequelae	Temporary stop (all drugs)
13	BBD	2280	22	Transient ischemic attacks	2018-07-07	2	Unrelated	n/a	Resolved with sequelae	No action
14	BBD	2291	24	Hypotension	2018-09-14	2	Unrelated	n/a	Resolved no sequelae	No action
15	BBD	2338	31	Skin infection	2019-05-15	3	Related	expected	Resolved with sequelae	Temporary stop (all drugs)
16	BBD	2356	31	Sepsis	2019-05-27	4	Unrelated	n/a	Patient died	Patient died
1	BTD	1638	1	Lung Infection	2015-04-02	3	Unrelated	n/a	Resolved with sequelae	No action trial drug
				Atelectasis		3				Temporary stop Bendamustine and Dexamethasone
				Dyspnea		3
2	BTD	1812	10	Lung Infection	2016-03-31	3	Related	Expected	Resolved with sequelae	None
3	BTD	1820	11	Diarrhea	2016-04-14	3	Unrelated	Expected	Resolved no sequelae	Bendamustine-dose reduction
				Chronic Kidney Disease	2016-04-14	3	Unrelated	Expected	Resolved no sequelae	Bendamustine-dose reduction
4	BTD	1827	10	Chronic Kidney Disease	2016-04-04	4	Unrelated	n/a	Resolved with sequelae	None
5	BTD	1828	10	Back Pain	2016-04-19	3	Unrelated	n/a	Resolved with sequelae	None
6	BTD	1833	10	Hyperkalemia	2016-04-26	3	Unrelated	n/a	Resolved no sequelae	None
7	BTD	1844	8	Fever	2016-05-05	1	Related	Expected	Resolved no sequelae	None
8	BTD	1854	8	Fever	2016-05-15	1	Unrelated	n/a	Resolved no sequelae	None
9	BTD	1868	8	Lung Infection	2016-06-09	2	Related	Expected	Resolved with sequelae	None
10	BTD	2156	16	Fever	2017-05-26	2	Unrelated	n/a	Resolved no sequelae
11	BTD	2205	19	Vomiting	2017-10-11	2	Related	Expected	Resolved no sequelae	Temporary stop (all drugs)
				Infections and infestations - Other: Unknown source	2017-10-11	3	Related	Expected	Resolved no sequelae	Temporary stop
										(all drugs)
12	BTD	2226	19	Supraventricular tachycardia	2017-12-06	4	Unrelated	n/a	Patient died	Temporary stop (all drugs)
13	BTD	2250	21	Hypotension	2018-03-05	3	Unrelated	n/a	Resolved no sequelae	No action
				Rash	2018-03-05	1	Unrelated	n/a	Resolved no sequelae	No action
14	BTD	2256	21	Fatigue	2018-03-29	3	Related	Expected	Resolved no sequelae	Temporary stop (trial drug)
				Dizziness	2018-03-29	2	Related	Expected	Resolved no sequelae	Temporary stop
										(trial drug)
15	BTD	2267	21	Hematuria	2018-05-21	2	Unrelated	n/a	Resolved no sequelae	None
16	BTD	2272	26	Febrile Neutropenia	2018-05-31	3	Unrelated	n/a	Resolved no sequelae	None
17	BTD	2277	21	Thromboembolic event	2018-06-29	TBC	Unrelated	n/a	Resolved no sequelae	None
18	BTD	2310	29	Delerium	2018-11-15	3	Related	Expected	Resolved with sequelae	Temporary stop
										(all drugs)
				Urinary tract infection	2018-11-15	3	Related	Expected	Resolved with sequelae	Temporary stop
										(all drugs)
19	BTD	2313	29	Stroke	2018-11-22	5	Related	Expected	Patient died	Patient died
Abbreviations: BBD, Bortezomib, Bendamustine and Dexamethasone; BTD, Thalidomide, Bendamustine and Dexamethasone.
