# Supplementary material for: Bortezomib, Bendamustine and Dexamethasone vs Thalidomide, Bendamustine and Dexamethasone in Myeloma patients presenting with renal failure (OPTIMAL): a randomised, multi-centre phase II trial
Source: Blood Cancer J. 2022 Nov 29;12(11):162. doi: 10.1038/s41408-022-00758-7 (PMC9708638; doi:10.1038/s41408-022-00758-7)
Supplement: Supplementary file 3 — Table S2: Cause of deaths [file 41408_2022_758_MOESM3_ESM.xlsx]

## Sheet: Sheet1
Table S2: Causes of death
Participant No.	Treatment arm	Primary cause of death	Disease status at time of death
4	BBD	Other cause: multi-organ failure/acute liver failure	Disease progression
7	BBD	Myeloma/Disease progression	Disease progression
9	BBD	Myeloma/disease progression	Still on induction
14	BBD	Other cause: dementia physical and mental decline	Remission
19	BTD	Cardiac	Still on induction
27	BBD	Myeloma/Disease progression	Disease progression
29	BTD	Other cause: stroke with haemorrhagic transformation	Still on induction
31	BBD	Other cause: renal failure	n/a†
5*	BBD	Myeloma/Disease progression	Disease progression
Abbreviations: BBD, Bortezomib, Bendamustine and Dexamethasone; BTD, Thalidomide, Bendamustine and Dexamethasone.
* No Death Form CRF or death certificate due to site suspension and patient moving out of area but senior clinical team confirmed cause of death details
† Responding to treatment but discontinued due to deterioration in performance status
